# Supplementary material for: Plexin C1 modulates metabolic programming for resolution of severe inflammation
Source: Cell Commun Signal. 2025 Nov 25;23:523. doi: 10.1186/s12964-025-02518-z (PMC12690942; doi:10.1186/s12964-025-02518-z)
Supplement: Supplementary file 14 — Supplementary Material 14; Supplementary Dataset 1. [file 12964_2025_2518_MOESM14_ESM.xlsx]

## Sheet: Tabelle1
AB	ID	PER KO/WT	PA	PS	PPER
14-3-3 beta/zeta (Ab-184/186)	P63101	1.34912	14-3-3 beta/zeta (Phospho-Ser184/186)	S184	1.00967
				S186	1.00967
14-3-3 theta/tau (Ab-232)	P68254	0.968446	14-3-3 theta/tau (Phospho-Ser232)	S232	1.19115
14-3-3 zeta (Ab-58)	P63101	1.08046	14-3-3 zeta (Phospho-Ser58)	S58	1.11692
14-3-3 zeta/delta (Ab-232)	P63101	1.24912	14-3-3 zeta/delta (Phospho-Thr232)	T232	0.962937
4E-BP1 (Ab-36)	Q60876	0.907943	4E-BP1 (Phospho-Thr36)	T36	0.986984
4E-BP1 (Ab-45)	Q60876	0.951826	4E-BP1 (Phospho-Thr45)	T45	1.02316
4E-BP1 (Ab-65)	Q60876	2.00631	4E-BP1 (Phospho-Ser65)	S65	0.869063
4E-BP1 (Ab-70)	Q60876	0.900472	4E-BP1 (Phospho-Thr70)	T70	0.832237
6-phosphofructo-2-kinase/fructose-2,6-biphosphatase 2 (PFKFB2) (Ab-483)	P70265	1.02262	6-phosphofructo-2-kinase/fructose-2,6-biphosphatase 2 (PFKFB2) (Phospho-Ser483)	S483	0.916567
Abl1 (Ab-204)	P00520	0.641	Abl1 (Phospho-Tyr204)	Y204	0.662454
Abl1 (Ab-754/735)	P00520	1.1621	Abl1 (Phospho-Thr754/735)	T754	0.943317
	P00520		Abl1 (Phospho-Thr754/735)	T735	0.943317
Abl1 (Phospho-Tyr412)	P00520		Abl1 (Phospho-Tyr412)	Y412	1.35179
ACC1 (Ab-79)	Q5SWU9	0.994771	ACC1 (Phospho-Ser79)	S79	1.6432
ACC1 (Ab-80)	Q5SWU9	1.01444	ACC1 (Phospho-Ser80)	S80	0.829978
ACK1 (Phospho-Tyr284)	O54967		ACK1 (Phospho-Tyr284)	Y284	0.776765
Actin Pan (a/b/g) (Ab-55/53)	P68033	1.09292	Actin Pan (a/b/g) (Phospho-Tyr55/53)	Y55	0.94427
	P68033		Actin Pan (a/b/g) (Phospho-Tyr55/53)	Y53	0.94427
ADD1 (Ab-726)	Q9QYC0	1.06503	ADD1 (Phospho-Ser726)	S726	0.847505
AFX/FOXO4 (Ab-197)	Q9WVH3	0.892331	AFX/FOXO4 (Phospho-Ser197)	S197	0.895394
AKT1 (Ab-124)	P31750	1.00963	AKT1 (Phospho-Ser124)	S124	1.17957
AKT1 (Ab-246)	P31750	1.00998	AKT1 (Phospho-Ser246)	S246	0.987182
AKT1 (Ab-308)	P31750	0.897995	AKT1 (Phospho-Thr308)	T308	1.44157
AKT1 (Ab-326)	P31750	1.01047	AKT1 (Phospho-Tyr326)	Y326	1.34699
AKT1 (Ab-450)	P31750	1.01818	AKT1 (Phospho-Thr450)	T450	1.18749
AKT1 (Ab-473)	P31750	0.864202	AKT1 (Phospho-Ser473)	S473	0.859811
AKT1 (Ab-474)	P31750	1.06021	AKT1 (Phospho-Tyr474)	Y474	0.99133
AKT1 (Ab-72)	P31750	1.08389	AKT1 (Phospho-Thr72)	T72	1.03661
AKT1/2/3 (Ab-315)	P31750	1.32711
AKT1S1 (Ab-246)	Q9D1F4	0.885695	AKT1S1 (Phospho-Thr246)	T246	0.902522
AKT2 (Ab-474)	Q60823	1.01634	AKT2 (Phospho-Ser474)	S474	1.87893
ALK (Ab-1507)	P97793	1.16367	ALK (Phospho-Tyr1507)	Y1507	0.911004
ALK (Ab-1604)	P97793	0.986666	ALK (Phospho-Tyr1604)	Y1604	1.00605
AMPK beta1 (Ab-182)	Q9R078	0.97227	AMPK beta1 (Phospho-Ser182)	S182	2.30959
AMPK1 (Ab-172)	Q5EG47	0.943883	AMPK1 (Phospho-Thr172)	T172	0.373169
AMPK1/AMPK2 (Ab-485/491)	Q5EG47	0.943568	AMPK1/AMPK2 (Phospho-Ser485/491)	S485	1.05094
AMPK1/AMPK2 (Ab-485/491)	Q5EG47		AMPK1/AMPK2 (Phospho-Ser485/491)	S491	1.05094
Amyloid beta A4 (Ab-743/668)	P12023	0.535682	Amyloid beta A4 (Phospho-Thr743/668)	T743	0.677629
Amyloid beta A4 (Ab-743/668)	P12023		Amyloid beta A4 (Phospho-Thr743/668)	T668	0.677629
Androgen Receptor (Ab-213)	P19091	0.988495	Androgen Receptor (Phospho-Ser213)	S213	0.916572
Androgen Receptor (Ab-650)	P19091	1.01701	Androgen Receptor (Phospho-Ser650)	S650	0.645061
A-RAF (Ab-301/302)	P04627	1.10672	A-RAF (Phospho-Tyr301/302)	Y301	0.892052
A-RAF (Ab-301/302)	P04627		A-RAF (Phospho-Tyr301/302)	Y302	0.892052
Arrestin-1 (Ab-412)	Q8BWG8	0.9354	Arrestin-1 (Phospho-Ser412)	S412	0.84633
ASK1 (Ab-83)	O35099	0.978709	ASK1 (Phospho-Ser83)	S83	0.827172
ASK1 (Ab-966)	O35099	1.14435	ASK1 (Phospho-Ser966)	S966	1.2807
ATF1 (Ab-63)	P81269	0.953285	ATF1 (Phospho-Ser63)	S63	0.934982
ATF2 (Ab-112/94)	P16951	0.932847	ATF2 (Phospho-Ser112/94)	S112	1.33549
			ATF2 (Phospho-Ser112/94)	S94	1.33549
ATF2 (Ab-62/44)	P16951	0.855917	ATF2 (Phospho-Ser62/44)	S62	0.841046
			ATF2 (Phospho-Ser62/44)	S44	0.841046
ATF2 (Ab-69/51)	P16951	1.03318	ATF2 (Phospho-Thr69/51)	T69	1.12987
			ATF2 (Phospho-Thr69/51)	T51	1.12987
ATF2 (Ab-71/53)	P16951	0.972941	ATF2 (Phospho-Thr71/53)	T71	0.865783
			ATF2 (Phospho-Thr71/53)	T53	0.865783
ATF2 (Ab-73/55)	P16951	0.915924	ATF2 (Phospho-Thr73/55)	T73	1.08298
			ATF2 (Phospho-Thr73/55)	T55	1.08298
ATF4 (Ab-245)	Q06507	0.946905	ATF4 (Phospho-Ser245)	S245	0.875369
ATM (Ab-1981)	Q62388	1.02773
ATP1A1/Na+K+ ATPase1 (Ab-23)	Q8VDN2	1.02863	ATP1A1/Na+K+ ATPase1 (Phospho-Ser23)	S23	1.03054
ATPase (Ab-16)	Q8VDN2	0.931575	ATPase (Phospho-Ser16)	S16	0.970712
ATP-Citrate Lyase (Ab-454)	Q91V92	1.02855	ATP-Citrate Lyase (Phospho-Ser454)	S454	0.881671
ATRIP (Ab-68/72)	Q8BMG1	0.796363	ATRIP (Phospho-Ser68/72)	S68	1.04887
ATRIP (Ab-68/72)	Q8BMG1	1.04887	ATRIP (Phospho-Ser68/72)	S72	1.04887
AurA (Ab-288)	P97477	1.03047	AurA (Phospho-Thr288)	T288	1.04116
AurA (Ab-342)	P97477	1.04182	AurA (Phospho-Ser342)	S342	0.893966
AurB (Ab-12)	O70126	0.936672	AurB (Phospho-Tyr12)	Y12	1.11045
AurB (Ab-232)	O70126	1.03061	AurB (Phospho-Thr232)	T232	1.21502
AurB/C (Ab-202/175)	O70126	0.935399
AXL (Phospho-Tyr691)	Q00993		AXL (Phospho-Tyr691)	Y691	0.823382
BAD (Ab-112)	Q61337	1.00144	BAD (Phospho-Ser112)	S112	1.47282
BAD (Ab-134)	Q61337	1.15949	BAD (Phospho-Ser134)	S134	1.02462
BAD (Ab-136)	Q61337	1.02456	BAD (Phospho-Ser136)	S136	1.17359
BAD (Ab-155)	Q61337	1.02759	BAD (Phospho-Ser155)	S155	0.588691
BAD (Ab-91/128)	Q61337	1.04214	BAD (Phospho-Ser91/128)	S91	0.936743
BAD (Ab-91/128)	Q61337		BAD (Phospho-Ser91/128)	S128	0.936743
BAX (Ab-167)	Q07813	1.11486	BAX (Phospho-Thr167)	T167	1.57529
BCL-2 (Ab-56)	P10417	0.994014	BCL-2 (Phospho-Thr56)	T56	1.02552
BCL-2 (Ab-69)	P10417	1.02655	BCL-2 (Phospho-Thr69)	T69	0.614624
BCL-2 (Ab-70)	P10417	0.993518	BCL-2 (Phospho-Ser70)	S70	0.989798
BCL-2 (Phospho-Ser87)	P10417		BCL-2 (Phospho-Ser87)	S87	0.790893
BCL-6 (Ab-333)	P41183	1.46227
BCL-XL (Ab-47)	Q64373	0.996953	BCL-XL (Phospho-Thr47)	T47	0.834692
BCL-XL (Phospho-Ser62)	Q64373		BCL-XL (Phospho-Ser62)	S62	0.679873
BCR (Ab-177)	Q6PAJ1	1.33253	BCR (Phospho-Tyr177)	Y177	1.83055
BCR (Ab-360)	Q6PAJ1	1.00828	BCR (Phospho-Tyr360)	Y360	0.926547
Beta actin	A1E281	1.13443
BID (Ab-78)	P70444	0.80372	BID (Phospho-Ser78)	S78	0.847514
BIM (Ab-69/65)	O54918	0.874624	BIM (Phospho-Ser69/65)	S69	0.751193
BIM (Ab-69/65)	O54918		BIM (Phospho-Ser69/65)	S65	0.751193
BLNK (Ab-96)	Q9QUN3	0.50704	BLNK (Phospho-Tyr96)	Y96	1.03964
BLNK (Phospho-Tyr84)	Q9QUN3		BLNK (Phospho-Tyr84)	Y84	0.725655
B-RAF (Ab-446)	P28028	1.04789	B-RAF (Phospho-Ser446)	S446	0.928218
B-RAF (Ab-598)	P28028	0.891945	B-RAF (Phospho-Thr598)	T598	0.893036
B-RAF (Ab-601)	P28028	1.05424	B-RAF (Phospho-Ser601)	S601	1.00083
BRCA1 (Ab-1457)	P48754	0.757484	BRCA1 (Phospho-Ser1457)	S1457	0.753445
BRCA1 (Ab-1524)	P48754	0.952009	BRCA1 (Phospho-Ser1524)	S1524	0.484355
BRCA1 (Phospho-Ser1423)	P48754		BRCA1 (Phospho-Ser1423)	S1423	0.655777
Breast tumor kinase (Phospho-Tyr447)	Q64434		Breast tumor kinase (Phospho-Tyr447)	Y447	0.876909
BTK (Ab-223)	P35991	1.0796	BTK (Phospho-Tyr223)	Y223	0.641893
BTK (Phospho-Tyr550)	P35991		BTK (Phospho-Tyr550)	Y550	0.968048
c-Abl (Ab-412)	P00520	1.27829	c-Abl (Phospho-Tyr412)	Y412	0.857562
c-Abl (Phospho-Tyr245)	P00520		c-Abl (Phospho-Tyr245)	Y245	0.928942
Calmodulin (Ab-79/81)	P0DP26	1.16543	Calmodulin (Phospho-Thr79/Ser81)	T79	1.26576
	P0DP26		Calmodulin (Phospho-Thr79/Ser81)	S81	1.26576
Calsenilin/KCNIP3 (Ab-63)	Q9QXT8	0.94044	Calsenilin/KCNIP3 (Phospho-Ser63)	S63	0.511848
CaMK1-alpha (Ab-177)	Q91YS8	1.06037	CaMK1-alpha (Phospho-Thr177)	T177	0.795778
CaMK2 alpha/beta/delta (Phospho-Thr305)	P11798		CaMK2 alpha/beta/delta (Phospho-Thr305)	T305	0.997383
CaMK2A (Ab-286)	P11798	1.03254	CaMK2A (Phospho-Thr286)	T286	1.13954
CaMK2-beta/gamma/delta (Ab-287)	P28652	0.928454	CaMK2-beta/gamma/delta (Phospho-Thr287)	T287	0.893792
CaMK4 (Ab-196/200)	P08414	0.967443	CaMK4 (Phospho-Thr196/200)	T196	0.858441
CaMK4 (Ab-196/200)	P08414		CaMK4 (Phospho-Thr196/200)	T200	0.858441
Caspase 1 (Ab-376)	P29452	0.853298	Caspase 1 (Phospho-Ser376)	S376	1.06401
Caspase 2 (Ab-157)	P29594	0.969131	Caspase 2 (Phospho-Ser157)	S157	0.905152
Caspase 3 (Ab-150)	P70677	0.85483	Caspase 3 (Phospho-Ser150)	S150	0.93499
Caspase 6 (Ab-257)	O08738	0.933652	Caspase 6 (Phospho-Ser257)	S257	0.941761
Caspase 8 (Ab-347)	O89110	0.93663	Caspase 8 (Phospho-Ser347)	S347	0.854509
Caspase 9 (Ab-125)	Q8C3Q9	0.945295	Caspase 9 (Phospho-Thr125)	T125	0.859458
Caspase 9 (Ab-144)	Q8C3Q9	1.00146	Caspase 9 (Phospho-Ser144)	S144	0.819908
Caspase 9 (Ab-153)	Q8C3Q9	0.874953	Caspase 9 (Phospho-Tyr153)	Y153	0.686356
Caspase 9 (Ab-196)	Q8C3Q9	0.909532	Caspase 9 (Phospho-Ser196)	S196	1.08288
Catalase (Ab-385)	P24270	0.817931	Catalase (Phospho-Tyr385)	Y385	1.08889
Catenin beta (Ab-33)	Q02248	1.055	Catenin beta (Phospho-Ser33)	S33	1.08228
Catenin beta (Ab-37)	Q02248	0.977001	Catenin beta (Phospho-Ser37)	S37	0.839938
Catenin beta (Ab-41/45)	Q02248	1.14652	Catenin beta (Phospho-Thr41/Ser45)	T41	0.975056
			Catenin beta (Phospho-Thr41/Ser45)	S454	0.975056
Catenin beta (Ab-489)	Q02248	1.09661	Catenin beta (Phospho-Tyr489)	Y489	0.873618
Catenin beta (Ab-654)	Q02248	0.937798	Catenin beta (Phospho-Tyr654)	Y654	1.06635
Catenin delta-1 (Ab-228)	P30999	1.02516	Catenin delta-1 (Phospho-Tyr228)	Y228	0.99486
Caveolin-1 (Ab-14)	P49817	0.995952	Caveolin-1 (Phospho-Tyr14)	Y14	1.23821
CBL (Phospho-Tyr700)	P22682	0.722867	CBL (Phospho-Tyr700)	Y700	0.722867
CBL (Phospho-Tyr774)	P22682	1.25099	CBL (Phospho-Tyr774)	Y774	1.25099
CD19 (Ab-531)	P25918	0.900148	CD19 (Phospho-Tyr531)	Y531	0.90735
CD22/BL-CAM (Phospho-Tyr807)	P35329		CD22/BL-CAM (Phospho-Tyr807)	Y807	0.794347
CD227/mucin 1 (Ab-1243)	Q02496	0.948454	CD227/mucin 1 (Phospho-Tyr1243)	Y1243	0.8868
CD28 (Phospho-Tyr218)	P31041		CD28 (Phospho-Tyr218)	Y218	1.23751
CD32 (FcgammaRIIb) (Ab-292)	P08101	2.15493
CD3Z (Ab-142)	P24161	0.841807	CD3Z (Phospho-Tyr142)	Y142	0.935453
CD4 (Ab-433)	P06332	1.0927	CD4 (Phospho-Ser433)	S433	1.21179
CD45 (Phospho-Ser1007)	P06800		CD45 (Phospho-Ser1007)	S1007	0.971883
CD5 (Ab-453)	P13379	0.950368	CD5 (Phospho-Tyr453)	Y453	0.815401
CDC25A (Ab-124)	P48964	0.90435	CDC25A (Phospho-Ser124)	S124	1.18377
CDC25A (Ab-178)	P48964	1.0145
CDC25A (Ab-75)	P48964	1.01872	CDC25A (Phospho-Ser75)	S75	1.12094
CDC25B (Ab-323)	P30306	0.941718	CDC25B (Phospho-Ser323)	S323	0.766512
CDC25B (Ab-353)	P30306	0.848601	CDC25B (Phospho-Ser353)	S353	1.13945
CDC25C (Ab-216)	P48967	1.00364	CDC25C (Phospho-Ser216)	S216	2.21175
CDC25C (Phospho-Thr48)	P48967		CDC25C (Phospho-Thr48)	T48	1.0301
CDK1/CDC2 (Ab-14)	P11440	1.05931	CDK1/CDC2 (Phospho-Thr14)	T14	0.925647
CDK1/CDC2 (Ab-15)	P11440	1.016	CDK1/CDC2 (Phospho-Tyr15)	Y15	1.77939
CDK2 (Ab-160)	P97377	0.85999	CDK2 (Phospho-Thr160)	T160	1.54771
CDK5 (Ab-15)	P49615	1.0914	CDK5 (Phospho-Tyr15)	Y15	0.862781
CDK7 (Ab-170)	Q03147	0.927234	CDK7 (Phospho-Thr170)	T170	1.64597
Chk1 (Ab-280)	O35280	1.07944	Chk1 (Phospho-Ser280)	S280	1.04163
Chk1 (Ab-286)	O35280	1.5879	Chk1 (Phospho-Ser286)	S286	1.31307
Chk1 (Ab-317)	O35280	1.06421	Chk1 (Phospho-Ser317)	S317	1.20381
Chk1 (Ab-345)	O35280	0.959053	Chk1 (Phospho-Ser345)	S345	1.37507
Chk1 (Phospho-Ser296)	O35280		Chk1 (Phospho-Ser296)	S296	0.907811
Chk1 (Phospho-Ser301)	O35280		Chk1 (Phospho-Ser301)	S301	0.916958
Chk2 (Ab-383)	Q9Z265	0.879093	Chk2 (Phospho-Thr383)	T383	0.983636
Chk2 (Ab-387)	Q9Z265	1.01322	Chk2 (Phospho-Thr387)	T387	1.79691
Chk2 (Ab-516)	Q9Z265	1.02128	Chk2 (Phospho-Ser516)	S516	1.17788
Chk2 (Ab-68)	Q9Z265	0.833768	Chk2 (Phospho-Thr68)	T68	1.03442
c-Jun (Ab-170)	P05627	0.862912	c-Jun (Phospho-Tyr170)	Y170	1.12021
c-Jun (Ab-239)	P05627	0.927626	c-Jun (Phospho-Thr239)	T239	1.01994
c-Jun (Ab-243)	P05627	0.906801	c-Jun (Phospho-Ser243)	S243	1.5195
c-Jun (Ab-63)	P05627	1.59033	c-Jun (Phospho-Ser63)	S63	0.849746
c-Jun (Ab-91)	P05627	0.968462	c-Jun (Phospho-Thr91)	T91	0.979783
c-Jun (Ab-93)	P05627	0.932936	c-Jun (Phospho-Thr93)	T93	0.696041
c-Jun (Phospho-Ser73)	P05627		c-Jun (Phospho-Ser73)	S73	0.952285
CK1-A (Ab-321)	Q8BK63	1.02364	CK1-A (Phospho-Thr321)	T321	1.02996
CK1-A/A2 (Phospho-Tyr294)	Q8BK63		CK1-A/A2 (Phospho-Tyr294)	Y294	1.02848
CK2-b (Ab-209)	P67871	0.977643	CK2-b (Phospho-Ser209)	S209	1.02073
Claudin 3 (Ab-219)	Q9Z0G9	0.401235	Claudin 3 (Phospho-Tyr219)	Y219	0.900306
Claudin 6 (Phospho-Tyr219)	Q9Z262		Claudin 6 (Phospho-Tyr219)	Y219	0.95842
Claudin 7 (Ab-210)	Q9Z261	1.09176	Claudin 7 (Phospho-Tyr210)	Y210	0.879362
Coagulation Factor III (Phospho-Ser290)	P20352		Coagulation Factor III (Phospho-Ser290)	S290	1.02485
Cofilin (Ab-3)	P18760	1.03686	Cofilin (Phospho-Ser3)	S3	0.846789
Connexin 43 (Ab-367)	P23242	0.770058	Connexin 43 (Phospho-Ser367)	S367	0.708327
Cortactin (Ab-421)	Q60598	0.999054	Cortactin (Phospho-Tyr421)	Y421	0.93564
Cortactin (Ab-466)	Q60598	0.928253	Cortactin (Phospho-Tyr466)	Y466	0.869651
CPI17 alpha (Ab-38)	Q91VC7	1.07587	CPI17 alpha (Phospho-Thr38)	T38	0.974232
c-PLA2 (Ab-505)	P47713	0.93556	c-PLA2 (Phospho-Ser505)	S505	0.653185
CREB (Ab-100)	Q01147	1.15067	CREB (Phospho-Thr100)	T100	0.937577
CREB (Ab-121)	Q01147	0.925402	CREB (Phospho-Ser121)	S121	0.856601
CREB (Ab-129)	Q01147	0.965091	CREB (Phospho-Ser129)	S129	0.943694
CREB (Ab-133)	Q01147	0.957623	CREB (Phospho-Ser133)	S133	0.944925
CREB (Ab-142)	Q01147	0.993996	CREB (Phospho-Ser142)	S142	0.936097
CrkII (Ab-221)	Q64010	0.990354	CrkII (Phospho-Tyr221)	Y221	0.626698
CrkL (Phospho-Tyr207)	P47941		CrkL (Phospho-Tyr207)	Y207	1.01857
CXCR4 (Phospho-Ser339)	P70658		CXCR4 (Phospho-Ser339)	S339	1.08902
Cyclin B1 (Ab-126)	P24860	0.898858	Cyclin B1 (Phospho-Ser126)	S126	1.02111
Cyclin B1 (Ab-147)	P24860	0.987285	Cyclin B1 (Phospho-Ser147)	S147	0.368955
Cyclin C (Phospho-Ser275)	Q62447		Cyclin C (Phospho-Ser275)	S275	0.907089
Cyclin D1 (Ab-286)	P25322	0.88604	Cyclin D1 (Phospho-Thr286)	T286	1.99357
Cyclin D1 (Ab-90)	P25322	1.0054
Cyclin D2 (Ab-280)	P30280	1.11892
Cyclin D3 (Ab-283)	P30282	0.695212	Cyclin D3 (Phospho-Thr283)	T283	1.18922
Cyclin E1 (Ab-395)	Q61457	1.04511	Cyclin E1 (Phospho-Thr395)	T395	1.10503
Cyclin E1 (Ab-77)	Q61457	1.22292	Cyclin E1 (Phospho-Thr77)	T77	1.18202
Cyclin E2 (Ab-392)	Q9Z238	0.944382	Cyclin E2 (Phospho-Thr392)	T392	0.739863
DAB1 (Ab-220)	P97318	0.908001	DAB1 (Phospho-Tyr220)	Y220	1.38619
DAB1 (Ab-232)	P97318	0.866391	DAB1 (Phospho-Tyr232)	Y232	0.913466
DAPP1 (Ab-139)	Q9QXT1	1.03096	DAPP1 (Phospho-Tyr139)	Y139	0.716135
DARPP-32 (Ab-34)	Q60829	0.515763	DARPP-32 (Phospho-Thr34)	T34	1.05465
DARPP-32 (Ab-75)	Q60829	0.788677	DARPP-32 (Phospho-Thr75)	T75	1.17814
DAXX (Phospho-Ser668)	O35613		DAXX (Phospho-Ser668)	S668	1.09469
DDX5/DEAD-box protein 5 (Ab-593)	Q61656	1.0051	DDX5/DEAD-box protein 5 (Phospho-Tyr593)	Y593	1.16526
DNA-PK (Ab-2056)	P97313	1.02742
DNA-PK (Ab-2638)	P97313	0.915509	DNA-PK (Phospho-Thr2638)	T2638	1.39579
DNA-PK (Ab-2647)	P97313	0.923507	DNA-PK (Phospho-Thr2647)	T2647	1.08546
Dok-1 (Ab-362)	P97465	0.916023	Dok-1 (Phospho-Tyr362)	Y362	0.945388
Dok-1 (Ab-398)	P97465	0.928913	Dok-1 (Phospho-Tyr398)	Y398	1.53404
Dok-2 (Ab-299)	O70469	0.7715	Dok-2 (Phospho-Tyr299)	Y299	1.16384
DYN1 (Ab-774)	P39053	0.843033	DYN1 (Phospho-Ser774)	S774	0.900624
E2F1 (Ab-433)	Q61501	0.893739	E2F1 (Phospho-Thr433)	T433	0.937592
EEF2 (Ab-56)	P58252	0.933814	EEF2 (Phospho-Thr56)	T56	1.02957
eEF2K (Ab-366)	O08796	0.983284	eEF2K (Phospho-Ser366)	S366	1.18677
EGFR (Ab-1016)	Q01279	0.891082	EGFR (Phospho-Tyr1016)	Y1016	0.873593
EGFR (Ab-1069)	Q01279	1.05276	EGFR (Phospho-Tyr1069)	Y1069	1.23551
EGFR (Ab-1070)	Q01279	0.885488	EGFR (Phospho-Ser1070)	Y1070	0.986402
EGFR (Ab-1092)	Q01279	0.903479	EGFR (Phospho-Tyr1092)	Y1092	0.815356
EGFR (Ab-1110)	Q01279	0.968726	EGFR (Phospho-Tyr1110)	Y1110	0.961461
EGFR (Ab-1172)	Q01279	1.10312	EGFR (Phospho-Tyr1172)	Y1172	1.02205
EGFR (Ab-1197)	Q01279	0.949382	EGFR (Phospho-Tyr1197)	Y1197	2.6112
EGFR (Ab-678)	Q01279	1.0707	EGFR (Phospho-Thr678)	T678	1.24259
EGFR (Ab-693)	Q01279	1.11436	EGFR (Phospho-Thr693)	T693	1.16752
EGFR (Ab-869)	Q01279	0.858157	EGFR (Phospho-Tyr869)	Y869	1.20504
EGFR (Ab-998)	Q01279	1.01181
eIF2A (Ab-51)	Q6ZWX6	0.878766	eIF2A (Phospho-Ser51)	S51	0.850513
eIF4B (Phospho-Ser422)	Q8BGD9		eIF4B (Phospho-Ser422)	S422	0.933617
eIF4E (Ab-209)	P63073	0.901491	eIF4E (Phospho-Ser209)	S209	0.840582
eIF4G (Ab-1108)	Q6NZJ6	1.00703	eIF4G (Phospho-Ser1108)	S1108	1.17134
Elk1 (Ab-383)	P41969	1.20244	Elk1 (Phospho-Ser383)	S383	0.480742
Elk1 (Ab-389)	P41969	0.95206	Elk1 (Phospho-Ser389)	S389	0.956677
Elk1 (Ab-417)	P41969	1.18564	Elk1 (Phospho-Thr417)	T417	0.689331
eNOS (Ab-1177)	P70313	1.1444	eNOS (Phospho-Ser1177)	S1177	0.889296
eNOS (Ab-1179)	P70313	0.852773
eNOS (Ab-495)	P70313	1.07537	eNOS (Phospho-Thr495)	T495	1.26477
eNOS (Ab-615)	P70313	0.972582	eNOS (Phospho-Ser615)	S615	0.896999
EPB41 (Ab-418/660)	P48193	0.938954	EPB41 (Phospho-Tyr418/660)	Y418	0.901462
EPB41 (Ab-418/660)	P48193		EPB41 (Phospho-Tyr418/660)	Y660	0.901462
EPHA2/3/4 (Ab-588/596)	Q03145	0.948854	EPHA2/3/4 (Phospho-Tyr588/596)	Y588	1.02427
EPHA2/3/4 (Ab-588/596)	Q03145		EPHA2/3/4 (Phospho-Tyr588/596)	Y596	1.02427
EPHB1/2 (Ab-594/604)	Q8CBF3	0.930264	EPHB1/2 (Phospho-Tyr594/604)	Y594	0.868273
EPHB1/2 (Ab-594/604)	Q8CBF3		EPHB1/2 (Phospho-Tyr594/604)	Y604	0.868273
Ephrin B1 (Ab-317)	P52795	1.09478	Ephrin B1 (Phospho-Tyr317)	Y317	1.00221
Ephrin B1/B2/B3 (Phospho-Tyr324)	P52795		Ephrin B1/B2/B3 (Phospho-Tyr324)	Y324	0.885126
Ephrin B2 (Ab-330)	P52800	1.07196	Ephrin B2 (Phospho-Tyr330)	Y330	0.945268
Epo-R (Ab-368)	P14753	1.03812	Epo-R (Phospho-Tyr368)	Y368	0.933489
ERK3 (Ab-189)	Q61532	0.952347	ERK3 (Phospho-Ser189)	S189	0.812252
ERK8 (Phospho-Thr175/Tyr177)	Q80Y86		ERK8 (Phospho-Thr175)	T175	0.989115
ERK8 (Phospho-Thr175/Tyr177)	Q80Y86		ERK8 (Phospho-Tyr177)	Y177	0.989115
Estrogen Receptor-alpha (Ab-104)	P19785	1.28897	Estrogen Receptor-alpha (Phospho-Ser104)	S104	1.21392
Estrogen Receptor-alpha (Ab-106)	P19785	0.701441	Estrogen Receptor-alpha (Phospho-Ser106)	S106	0.993787
Estrogen Receptor-alpha (Ab-118)	P19785	1.23534	Estrogen Receptor-alpha (Phospho-Ser118)	S118	1.68591
Estrogen Receptor-alpha (Ab-167)	P19785	0.973458	Estrogen Receptor-alpha (Phospho-Ser167)	S167	0.658004
ETK (Ab-40)	P97504	1.08927	ETK (Phospho-Tyr40)	Y40	1.57024
ETK (Ab-566)	P97504	1.19925
Ezrin (Ab-353)	P26040	1.01338	Ezrin (Phospho-Tyr353)	Y353	0.74492
Ezrin (Ab-478)	P26040	1.09991	Ezrin (Phospho-Tyr478)	Y478	1.07391
Ezrin (Ab-566)	P26040	1.80023	Ezrin (Phospho-Thr566)	T566	0.944287
FADD (Phospho-Ser194)	Q61160		FADD (Phospho-Ser194)	S194	0.991714
FAK (Ab-397)	P34152	1.03281	FAK (Phospho-Tyr397)	Y397	1.01306
FAK (Ab-407)	P34152	0.925763	FAK (Phospho-Tyr407)	Y407	0.933517
FAK (Ab-576)	P34152	1.00345	FAK (Phospho-Tyr576)	Y576	0.818996
FAK (Ab-861)	P34152	0.89802	FAK (Phospho-Tyr861)	Y861	0.603617
FAK (Ab-910)	P34152	0.926324	FAK (Phospho-Ser910)	S910	0.68089
FAK (Ab-925)	P34152	0.996445	FAK (Phospho-Tyr925)	Y925	1.16959
FAS (Ab-291)	P25446	0.868148	FAS (Phospho-Tyr291)	Y291	0.96049
FER (Ab-402)	P70451	0.293882	FER (Phospho-Tyr402)	Y402	0.839157
FGFR1 (Ab-154)	P16092	1.02434	FGFR1 (Phospho-Tyr154)	Y154	1.10278
FGFR1 (Ab-766)	P16092	0.83176	FGFR1 (Phospho-Tyr766)	Y766	0.657148
FGFR1 (Phospho-Tyr654)	P16092	0.940756
Filamin A (Ab-2152)	Q8BTM8	0.938522	Filamin A (Phospho-Ser2152)	S2152	1.08917
FKHR (Ab-256)	Q9R1E0	0.837711	FKHR (Phospho-Ser256)	S256	0.884233
FKHR (Ab-319)	Q9R1E0	1.03184	FKHR (Phospho-Ser319)	S319	0.95994
FKHR/FOXO1A (Ab-329)	Q9R1E0	0.860801	FKHR/FOXO1A (Phospho-Ser329)	S329	0.906616
FKHRL1/FOXO3A (Ab-253)	Q9WVH4	1.13612	FKHRL1/FOXO3A (Phospho-Ser253)	S253	0.645245
FLT3 (Ab-599)	Q00342	0.905518	FLT3 (Phospho-Tyr599)	Y599	1.05882
FLT3 (Phospho-Tyr842)	Q00342		FLT3 (Phospho-Tyr842)	Y842	0.824456
FLT3 (Phospho-Tyr969)	Q00342		FLT3 (Phospho-Tyr969)	Y969	0.846219
Fos (Ab-232)	P01101	0.902434	Fos (Phospho-Thr232)	T232	0.937933
Fos (Ab-374)	P01101	0.8615
Fos (Phospho-Ser362)	P01101		Fos (Phospho-Ser362)	S362	1.01004
FosB (Ab-27)	P13346	0.889665	FosB (Phospho-Ser27)	S27	1.07452
FOXO1/3/4-pan (Ab-24/32)	Q9R1E0	0.974401	FOXO1/3/4-pan (Phospho-Thr24)	T24	1.02022
FOXO1/3/4-pan (Ab-24/32)	Q9R1E0		FOXO1/3/4-pan (Phospho-Thr32)	T32	1.02022
FOXO1A/3A (Phospho-Ser322/325)	Q9R1E0		FOXO1A/3A (Phospho-Ser322)	S322	1.02863
FOXO1A/3A (Phospho-Ser322/325)	Q9R1E0		FOXO1A/3A (Phospho-Ser325)	S325	1.02863
FRS2 (Phospho-Tyr436)	Q8C180		FRS2 (Phospho-Tyr436)	Y436	0.895052
Fyn (Phospho-Tyr530)	P39688		Fyn (Phospho-Tyr530)	Y530	0.845701
G3BP-1 (Ab-232)	P97855	1.05017	G3BP-1 (Phospho-Ser232)	S232	0.421957
Gab1 (Ab-627)	Q9QYY0	1.03027	Gab1 (Phospho-Tyr627)	Y627	1.0393
Gab1 (Ab-659)	Q9QYY0	0.841979	Gab1 (Phospho-Tyr659)	Y659	1.16312
Gab2 (Ab-159)	Q9Z1S8	1.18148	Gab2 (Phospho-Ser159)	S159	0.936551
Gab2 (Ab-623)	Q9Z1S8	0.946234
Gab2 (Phospho-Tyr643)	Q9Z1S8		Gab2 (Phospho-Tyr643)	Y643	0.856436
GABA-RB (Ab-434)	P50571	1.0524	GABA-RB (Phospho-Ser434)	S434	0.828896
GAP43 (Ab-41)	P06837	0.952538	GAP43 (Phospho-Ser41)	S41	1.47722
GAPDH	P16858	1.0627
GATA1 (Ab-142)	P17679	1.11389	GATA1 (Phospho-Ser142)	S142	2.14098
GATA1 (Ab-310)	P17679	1.00317	GATA1 (Phospho-Ser310)	S310	1.00131
GluR1 (Ab-849)	P23818	0.854156	GluR1 (Phospho-Ser849)	S849	1.19491
GluR1 (Ab-863)	P23818	0.910692	GluR1 (Phospho-Ser863)	S863	0.925171
GluR2 (Ab-880)	P23819	0.847303	GluR2 (Phospho-Ser880)	S880	0.631082
GRB10/Growth factor receptor-bound protein 10 (Ab-67)	Q60760	0.983477	GRB10/Growth factor receptor-bound protein 10 (Phospho-Tyr67)	Y67	0.966524
GRF-1 (Phospho-Tyr1105)	Q91YM2		GRF-1 (Phospho-Tyr1105)	Y1105	0.844767
GRK1 (Ab-21)	Q9WVL4	0.986372	GRK1 (Phospho-Ser21)	S21	1.0192
GRK2 (Ab-29)	Q99MK8	0.8955	GRK2 (Phospho-Ser29)	S29	0.902369
GRK2 (Phospho-Ser685)	Q99MK8		GRK2 (Phospho-Ser685)	S685	0.870642
GSK3 alpha (Ab-21)	Q2NL51	1.31811	GSK3 alpha (Phospho-Ser21)	S21	1.0491
GSK3 alpha/beta (Ab-216/279)	Q2NL51	1.06903	GSK3 alpha/beta (Phospho-Tyr216)	Y216	1.18246
GSK3 alpha/beta (Ab-216/279)	Q2NL51		GSK3 alpha/beta (Phospho-Tyr279)	Y279	1.18246
GSK3 beta (Ab-9)	Q2NL51	1.15682	GSK3 beta (Phospho-Ser9)	S9	1.16544
GTPase activating protein (Ab-387)	Q9WVM1	0.893553	GTPase activating protein (Phospho-Ser387)	S387	0.981192
HCK (Phospho-Tyr410)	P08103		HCK (Phospho-Tyr410)	Y410	0.695381
HDAC1 (Ab-421)	O09106	0.751391	HDAC1 (Phospho-Ser421)	S421	1.04519
HDAC2 (Ab-394)	P70288	0.528042	HDAC2 (Phospho-Ser394)	S394	0.888061
HDAC3 (Ab-424)	O88895	0.899145	HDAC3 (Phospho-Ser424)	S424	1.04731
HDAC4 (Ab-632)	Q6NZM9	0.937315	HDAC4 (Phospho-Ser632)	S632	1.04624
HDAC5 (Ab-259)	Q9Z2V6	0.783595	HDAC5 (Phospho-Ser259)	S259	1.00145
HDAC5 (Ab-498)	Q9Z2V6	1.12011	HDAC5 (Phospho-Ser498)	S498	0.979945
HDAC6 (Ab-22)	Q9Z2V5	0.98317	HDAC6 (Phospho-Ser22)	S22	0.715785
HDAC8 (Ab-39)	Q8VH37	0.9148	HDAC8 (Phospho-Ser39)	S39	0.70883
HER2 (Ab-1112)	P70424	1.17074
HER2 (Ab-1221/1222)	P70424	0.889507	HER2 (Phospho-Tyr1221)	Y1221	1.00749
HER2 (Ab-1221/1222)	P70424		HER2 (Phospho-Tyr1222)	Y1222	1.00749
HER2 (Ab-1248)	P70424	0.980472	HER2 (Phospho-Tyr1248)	Y1248	0.966061
HER2 (Ab-686)	P70424	1.02841	HER2 (Phospho-Thr686)	T686	0.848077
HER2 (Ab-877)	P70424	0.989767	HER2 (Phospho-Tyr877)	Y877	1.04667
HER3/ErbB3 (Ab-1222)	Q61526	0.923115	HER3/ErbB3 (Phospho-Tyr1222)	Y1222	0.899484
HER3/ErbB3 (Ab-1289)	Q61526	1.02817	HER3/ErbB3 (Phospho-Tyr1289)	Y1289	0.946575
HER4/ErbB4 (Ab-1284)	Q61527	0.860455	HER4/ErbB4 (Phospho-Tyr1284)	Y1284	0.864788
Histone H2A.X (Ab-139)	P27661	0.995952	Histone H2A.X (Phospho-Ser139)	S139	0.665439
Histone H3.1 (Ab-10)	P68433	1.00945	Histone H3.1 (Phospho-Ser10)	S10	0.869584
HNF4 alpha (Ab-313)	P49698	1.05375	HNF4 alpha (Phospho-Ser313)	S313	0.774943
HRS (Ab-334)	Q99LI8	1.07609	HRS (Phospho-Tyr334)	Y334	0.951467
HSF1 (Ab-303)	P38532	1.28379	HSF1 (Phospho-Ser303)	S303	1.02464
HSL (Ab-552/563)	P54310	0.957899	HSL (Phospho-Ser552)	S552	0.920053
HSL (Ab-552/563)	P54310		HSL (Phospho-Ser563)	S563	0.920053
HSL (Ab-554)	P54310	1.18736	HSL (Phospho-Ser554)	S554	0.99307
HSP27 (Ab-15)	P14602	1.10717	HSP27 (Phospho-Ser15)	S15	0.869868
HSP27 (Ab-78)	P14602	1.06131	HSP27 (Phospho-Ser78)	S78	1.84034
HSP27 (Ab-82)	P14602	0.914231	HSP27 (Phospho-Ser82)	S82	0.624296
HSP90 co-chaperone Cdc37 (Ab-13)	Q61081	0.853941	HSP90 co-chaperone Cdc37 (Phospho-Ser13)	S13	1.06444
HSP90B (Ab-226)	P11499	1.00891	HSP90B (Phospho-Ser226)	S226	0.463391
HSP90B (Ab-254)	P11499	0.949376	HSP90B (Phospho-Ser254)	S254	0.93338
ICAM-1 (Ab-512)	P13597	1.11057	ICAM-1 (Phospho-Tyr512)	Y512	1.20034
ICK (Phospho-Tyr159)	Q9JKV2		ICK (Phospho-Tyr159)	Y159	0.885365
IGF1R (Ab-1161)	Q60751	0.965916	IGF1R (Phospho-Tyr1161)	Y1161	1.12291
IGF1R (Ab-1165/1166)	Q60751	1.00373	IGF1R (Phospho-Tyr1165)	Y1165	0.79377
IGF1R (Ab-1165/1166)	Q60751		IGF1R (Phospho-Tyr1166)	Y1166	0.79377
IGF2R (Ab-2409)	Q07113	0.970682	IGF2R (Phospho-Ser2409)	S2409	0.892887
IGFBP-3 (Ab-183)	P47878	0.923402
IkB-alpha (Ab-32/36)	Q9Z1E3	1.34932	IkB-alpha (Phospho-Ser32)	S32	1.2549
			IkB-alpha (Phospho-Ser36)	S36	1.2549
IkB-alpha (Ab-42)	Q9Z1E3	1.30412	IkB-alpha (Phospho-Tyr42)	Y42	1.04936
IkB-alpha (Phospho-Tyr305)	Q9Z1E3		IkB-alpha (Phospho-Tyr305)	Y305	0.988781
IkB-beta (Ab-19)	Q60778	1.02431	IkB-beta (Phospho-Thr19)	T19	0.883617
IkB-beta (Phospho-Ser23)	Q60778		IkB-beta (Phospho-Ser23)	S23	0.993
IkB-epsilon (Ab-22)	O54910	0.972849	IkB-epsilon (Phospho-Ser22)	S22	0.950208
IKK-alpha (Ab-23)	Q60680	0.899726	IKK-alpha (Phospho-Thr23)	T23	1.0224
IKK-alpha/beta (Ab-176/177)	Q60680	0.756703
IKK-alpha/beta (Ab-180/181)	Q60680	2.60197	IKK-alpha/beta (Phospho-Ser180)	S180	0.892692
IKK-alpha/beta (Ab-180/181)	Q60680		IKK-alpha/beta (Phospho-Ser181)	S181	0.892692
IKK-beta (Ab-188)	O88351	0.921032	IKK-beta (Phospho-Tyr188)	Y188	1.06204
IKK-beta (Ab-199)	O88351	0.939602	IKK-beta (Phospho-Tyr199)	Y199	1.01629
IKK-gamma (Ab-31)	O88522	0.89715	IKK-gamma (Phospho-Ser31)	S31	0.945245
IKK-gamma (Ab-85)	O88522	0.778423	IKK-gamma (Phospho-Ser85)	S85	0.849714
IL-10R-alpha (Ab-496)	Q61727	1.15994	IL-10R-alpha (Phospho-Tyr496)	Y496	1.14883
IL-13R/CD213a1 (Ab-405)	O09030	1.0976	IL-13R/CD213a1 (Phospho-Tyr405)	Y405	1.10672
IL-2RA/CD25 (Ab-268)	P01590	0.964138	IL-2RA/CD25 (Phospho-Ser268)	S268	1.46239
IL3RB (Ab-593)	P26952	0.838467	IL3RB (Phospho-Tyr593)	Y593	0.699836
IL-4R/CD124 (Ab-497)	P16382	1.01085	IL-4R/CD124 (Phospho-Tyr497)	Y497	1.05539
IL7R/CD127 (Phospho-Tyr449)	P16872		IL7R/CD127 (Phospho-Tyr449)	Y449	1.09845
Integrin beta-1 (Ab-788)	P09055	0.915924	Integrin beta-1 (Phospho-Thr788)	T788	1.19066
Integrin beta-1 (Ab-789)	P09055	0.91934
Integrin beta-3 (Ab-773)	O54890	1.0209	Integrin beta-3 (Phospho-Tyr773)	Y773	1.03069
Integrin beta-3 (Ab-785)	O54890	0.984816	Integrin beta-3 (Phospho-Tyr785)	Y785	1.4594
Integrin beta-4 (Ab-1510)	A2A863	1.60156	Integrin beta-4 (Phospho-Tyr1510)	Y1510	0.880063
Interferon-alpha/beta receptor alpha chain (Ab-466)	P33896	1.01732	Interferon-alpha/beta receptor alpha chain (Phospho-Tyr466)	Y466	0.982094
Interferon-gamma receptor alpha chain precursor (Ab-457)	P15261	0.936178	Interferon-gamma receptor alpha chain precursor (Phospho-Tyr457)	Y457	1.15363
IR (Ab-1361)	P15208	0.994122	IR (Phospho-Tyr1361)	Y1361	0.936695
IR (Phospho-Tyr1355)	P15208		IR (Phospho-Tyr1355)	Y1355	1.23928
IRS-1 (Ab-307)	P35569	1.04892	IRS-1 (Phospho-Ser307)	S307	0.964952
IRS-1 (Ab-312)	P35569	1.11893	IRS-1 (Phospho-Ser312)	S312	0.810968
IRS-1 (Ab-323)	P35569	0.826867	IRS-1 (Phospho-Ser323)	S323	0.929872
IRS-1 (Ab-636)	P35569	0.866484	IRS-1 (Phospho-Ser636)	S636	0.415642
IRS-1 (Ab-639)	P35569	0.914647	IRS-1 (Phospho-Ser639)	S639	0.795024
IRS-1 (Ab-794)	P35569	0.954823	IRS-1 (Phospho-Ser794)	S794	0.71306
IRS-1 (Phospho-Ser1101)	P35569		IRS-1 (Phospho-Ser1101)	S1101	0.902634
IRS-1 (Phospho-Ser612)	P35569		IRS-1 (Phospho-Ser612)	S612	0.892253
JAK1 (Ab-1022)	P52332	0.920255	JAK1 (Phospho-Tyr1022)	Y1022	1.02855
JAK2 (Ab-1007)	Q62120	0.970654	JAK2 (Phospho-Tyr1007)	Y1007	0.648752
JAK2 (Ab-221)	Q62120	1.02128	JAK2 (Phospho-Tyr221)	Y221	1.81131
JNK1/2/3 (Ab-183/185)	Q91Y86	0.90134	JNK1/2/3 (Phospho-Thr183)	T183	1.07681
JNK1/2/3 (Ab-183/185)	Q91Y86		JNK1/2/3 (Phospho-Tyr185)	Y185	1.07681
JunB (Ab-259)	P09450	1.01344	JunB (Phospho-Ser259)	S259	0.874599
JunB (Ab-79)	P09450	1.04403	JunB (Phospho-Ser79)	S79	0.986685
JunD (Ab-255)	P15066	0.972741	JunD (Phospho-Ser255)	S255	1.18879
Keratin 18 (Ab-33)	P05784	0.877022	Keratin 18 (Phospho-Ser33)	S33	0.888324
Keratin 18 (Ab-52)	P05784	0.984982	Keratin 18 (Phospho-Ser52)	S52	0.606046
Keratin 8 (Ab-431)	P11679	1.05395	Keratin 8 (Phospho-Ser431)	S431	0.942136
Keratin 8 (Ab-73)	P11679	0.911716	Keratin 8 (Phospho-Ser73)	S73	0.970121
KIT (Ab-721)	P05532	1.07015	KIT (Phospho-Tyr721)	Y721	0.995824
KIT (Ab-936)	P05532	1.54208	KIT (Phospho-Tyr936)	Y936	1.11864
KIT (Phospho-Tyr703)	P05532		KIT (Phospho-Tyr703)	Y703	1.1629
KSR (Ab-392)	Q61097	0.82867	KSR (Phospho-Ser392)	S392	1.1644
Kv1.3/KCNA3 (Ab-135)	P16390	1.19712	Kv1.3/KCNA3 (Phospho-Tyr135)	Y135	0.743588
Kv2.1/Kcnb1 (Phospho-Tyr128)	Q03717		Kv2.1/Kcnb1 (Phospho-Tyr128)	Y128	0.970295
Lamin A (Ab-22)	P48678	0.991178	Lamin A (Phospho-Ser22)	S22	1.1148
Lamin A/C (Ab-392)	P48678	0.919629	Lamin A/C (Phospho-Ser392)	S392	1.37818
LAT (Ab-161)	O54957	1.03961
LAT (Ab-171)	O54957	1.09564	LAT (Phospho-Tyr171)	Y171	0.913381
LAT (Ab-191)	O54957	0.974212	LAT (Phospho-Tyr191)	Y191	0.728391
LCK (Ab-192)	P06240	0.975898	LCK (Phospho-Tyr192)	Y192	1.12323
LCK (Ab-393)	P06240	1.26674	LCK (Phospho-Tyr393)	Y393	1.19116
LCK (Ab-504)	P06240	0.727659	LCK (Phospho-Tyr504)	Y504	1.04303
LCK (Ab-59)	P06240	0.996769	LCK (Phospho-Ser59)	S59	0.936384
LIMK1 (Ab-508)	P53668	0.925719	LIMK1 (Phospho-Thr508)	T508	0.87649
LIMK1/2 (Ab-508/505)	P53668	0.469025
LKB1 (Ab-189)	Q9WTK7	0.967334	LKB1 (Phospho-Thr189)	T189	0.836477
LKB1 (Ab-334)	Q9WTK7	0.90336
LKB1 (Ab-428)	Q9WTK7	1.04358	LKB1 (Phospho-Ser428)	S428	0.976423
LYN (Ab-507)	P25911	0.28672	LYN (Phospho-Tyr507)	Y507	1.01765
MAP3K1/MEKK1 (Phospho-Thr1381)	P53349		MAP3K1/MEKK1 (Phospho-Thr1381)	T1381	0.936568
MAP3K7/TAK1 (Ab-184)	Q62073	0.933931	MAP3K7/TAK1 (Phospho-Thr184)	T184	0.970699
MAP3K7/TAK1 (Ab-187)	Q62073	0.927152
MAP3K7/TAK1 (Ab-439)	Q62073	1.41138
MAP3K8/COT (Ab-290)	Q07174	0.866073	MAP3K8/COT (Phospho-Thr290)	T290	0.911676
MAP3K8/COT (Ab-400)	Q07174	0.918375
MAPKAPK2 (Ab-272)	P49138	0.88609	MAPKAPK2 (Phospho-Ser272)	S272	1.0557
MAPKAPK2 (Phospho-Thr222)	P49138		MAPKAPK2 (Phospho-Thr222)	T222	0.85034
MAPKAPK2 (Phospho-Thr334)	P49138		MAPKAPK2 (Phospho-Thr334)	T334	0.838236
MARCKS (Ab-158)	P26645	1.00087	MARCKS (Phospho-Ser158)	S158	0.996727
MARCKS (Ab-163)	P26645	0.969604	MARCKS (Phospho-Ser163)	S163	0.407804
M-CSF Receptor (Ab-561)	P09581	1.00891	M-CSF Receptor (Phospho-Tyr561)	Y561	0.800289
M-CSF Receptor (Ab-809)	P09581	1.10917	M-CSF Receptor (Phospho-Tyr809)	Y809	1.4895
MDM2 (Ab-166)	P23804	0.885323	MDM2 (Phospho-Ser166)	S166	0.859836
MDM4 (Phospho-Ser367)	O35618		MDM4 (Phospho-Ser367)	S367	1.1651
MEF2A (Ab-312)	Q60929	1.06829	MEF2A (Phospho-Thr312)	T312	1.02319
MEF2A (Ab-319)	Q60929	1.11055	MEF2A (Phospho-Thr319)	T319	0.567587
MEF2A (Ab-408)	Q60929	0.865948	MEF2A (Phospho-Ser408)	S408	0.940005
MEF2C (Ab-396)	Q8CFN5	0.917611	MEF2C (Phospho-Ser396)	S396	0.905614
MEF2D (Phospho-Ser444)	Q63943		MEF2D (Phospho-Ser444)	S444	0.896385
MEK1 (Ab-217)	P31938	1.55625	MEK1 (Phospho-Ser217)	S217	1.07026
MEK1 (Ab-221)	P31938	1.16001	MEK1 (Phospho-Ser221)	S221	0.632851
MEK1 (Ab-286)	P31938	0.962156	MEK1 (Phospho-Thr286)	T286	1.09096
MEK1 (Ab-291)	P31938	0.874734	MEK1 (Phospho-Thr291)	T291	1.75582
MEK1 (Ab-298)	P31938	1.05006	MEK1 (Phospho-Ser298)	S298	1.05145
MEK2 (Ab-394)	Q63932	3.19271	MEK2 (Phospho-Thr394)	T394	1.33144
MER/SKY (Phospho-Tyr749)	Q60805		MER/SKY (Phospho-Tyr749)	Y749	0.925126
MER/SKY (Phospho-Tyr681)	Q60805		MER/SKY (Phospho-Tyr681)	Y681	0.925126
Merlin (Ab-10)	P46662	0.822321	Merlin (Phospho-Ser10)	S10	1.18028
Merlin (Ab-518)	P46662	1.04337	Merlin (Phospho-Ser518)	S518	0.916147
Met (Ab-1003)	P16056	0.973819	Met (Phospho-Tyr1003)	Y1003	0.654934
Met (Ab-1234)	P16056	0.838534	Met (Phospho-Tyr1234)	Y1234	0.888794
Met (Ab-1349)	P16056	1.07046	Met (Phospho-Tyr1349)	Y1349	0.399648
Met (Phospho-Tyr1356)	P16056		Met (Phospho-Tyr1356)	Y1356	0.478125
MITF (Ab-73)	Q08874	0.860076	MITF (Phospho-Ser73)	S73	0.973045
MKK3/MAP2K3 (Ab-189)	O09110	0.972001	MKK3/MAP2K3 (Phospho-Ser189)	S189	1.10736
MKK3/MAP2K3 (Ab-222)	O09110	1.10513	MKK3/MAP2K3 (Phospho-Thr222)	T222	0.952947
MKK4/SEK1 (Ab-257)	P47809	1.07312	MKK4/SEK1 (Phospho-Ser257)	S257	1.12399
MKK4/SEK1 (Ab-261)	P47809	1.01267	MKK4/SEK1 (Phospho-Thr261)	T261	1.01342
MKK4/SEK1 (Ab-80)	P47809	0.909401	MKK4/SEK1 (Phospho-Ser80)	S80	0.822601
MKK6/MAP2K6 (Ab-207)	P70236	0.949628	MKK6/MAP2K6 (Phospho-Ser207)	S207	1.01964
MKK7/MAP2K7 (Ab-271)	Q8CE90	1.19616	MKK7/MAP2K7 (Phospho-Ser271)	S271	0.888291
MKK7/MAP2K7 (Phospho-Thr275)	Q8CE90		MKK7/MAP2K7 (Phospho-Thr275)	S275	0.61562
MKP-1 (Ab-359)	P28563	0.790296	MKP-1 (Phospho-Ser359)	S359	0.995819
MKP-1/2 (Ab-296/318)	P28563	0.913116	MKP-1/2 (Phospho-Ser296)	S296	0.715229
MKP-1/2 (Ab-296/318)	P28563		MKP-1/2 (Phospho-Ser318)	S318	0.715229
Mnk1 (Ab-385)	O08605	0.944996	Mnk1 (Phospho-Thr385)	T385	1.04698
MSK1 (Ab-360)	Q8C050	0.741402	MSK1 (Phospho-Ser360)	S360	0.973106
MSK1 (Ab-376)	Q8C050	1.65019	MSK1 (Phospho-Ser376)	S376	1.36765
MSK1 (Ab-581)	Q8C050	1.05664	MSK1 (Phospho-Thr581)	T581	0.967513
MSK1 (Phospho-Ser212)	Q8C050		MSK1 (Phospho-Ser212)	S212	1.23757
MSK2 (Phospho-Thr568)	Q9Z2B9		MSK2 (Phospho-Thr568)	T568	0.70686
Mst1/Mst2 (Ab-183)	Q9JI11	1.04728	Mst1/Mst2 (Phospho-Thr183)	T183	0.838178
mTOR (Ab-2446)	Q9JLN9	0.986226	mTOR (Phospho-Thr2446)	T2446	0.954009
mTOR (Ab-2448)	Q9JLN9	0.948652	mTOR (Phospho-Ser2448)	S2448	1.1471
mTOR (Ab-2481)	Q9JLN9	0.976313	mTOR (Phospho-Ser2481)	S2481	0.968621
Myc (Ab-358)	P01108	0.884395	Myc (Phospho-Thr358)	T358	0.715729
Myc (Ab-373)	P01108	0.898123	Myc (Phospho-Ser373)	S373	0.94465
Myc (Ab-58)	P01108	0.973061	Myc (Phospho-Thr58)	T58	0.903038
Myc (Ab-62)	P01108	1.02621	Myc (Phospho-Ser62)	S62	0.614814
Myosin regulatory light chain 2 (Ab-18)	Q9CQ19	1.02953	Myosin regulatory light chain 2 (Phospho-Ser18)	S18	0.641652
MYPT1 (Phospho-Thr696)	Q9DBR7		MYPT1 (Phospho-Thr696)	T696	0.896132
MYPT1 (Phospho-Thr853)	Q9DBR7		MYPT1 (Phospho-Thr853)	T853	0.816514
MYT1 (Ab-83)	Q9ESG9	1.02291
NFAT3 (Ab-168/170)	Q8K120	1.02651
NFAT3 (Ab-676)	Q8K120	1.02718
NFAT4 (Ab-165)	P97305	1.20074	NFAT4 (Phospho-Ser165)	S165	0.81507
NFkB-p100/p52 (Ab-865)	Q9WTK5	1.05084	NFkB-p100/p52 (Phospho-Ser865)	S865	0.962645
NFkB-p100/p52 (Ab-869)	Q9WTK5	0.821719	NFkB-p100/p52 (Phospho-Ser869)	S869	0.793941
NFkB-p100/p52 (Phospho-Ser872)	Q9WTK5	0.84843
NFkB-p105/p50 (Ab-337)	P25799	1.19609	NFkB-p105/p50 (Phospho-Ser337)	S337	1.01804
NFkB-p105/p50 (Ab-893)	P25799	0.889748	NFkB-p105/p50 (Phospho-Ser893)	S893	2.40757
NFkB-p105/p50 (Ab-907)	P25799	1.10727	NFkB-p105/p50 (Phospho-Ser907)	S907	0.68441
NFkB-p105/p50 (Ab-927)	P25799	0.88936	NFkB-p105/p50 (Phospho-Ser927)	S927	0.799602
NFkB-p105/p50 (Ab-932)	P25799	0.930619	NFkB-p105/p50 (Phospho-Ser932)	S932	0.939738
NFkB-p65 (Ab-254)	Q04207	1.09989	NFkB-p65 (Phospho-Thr254)	T254	0.971199
NFkB-p65 (Ab-276)	Q04207	1.43229	NFkB-p65 (Phospho-Ser276)	S276	0.925734
NFkB-p65 (Ab-281)	Q04207	1.06241
NFkB-p65 (Ab-311)	Q04207	0.778244	NFkB-p65 (Phospho-Ser311)	S311	0.720618
NFkB-p65 (Ab-435)	Q04207	1.45752	NFkB-p65 (Phospho-Thr435)	T435	1.41982
NFkB-p65 (Ab-468)	Q04207	1.45016	NFkB-p65 (Phospho-Ser468)	S468	0.904245
NFkB-p65 (Ab-505)	Q04207	0.994302	NFkB-p65 (Phospho-Thr505)	T505	1.09186
NFkB-p65 (Ab-529)	Q04207	1.11602	NFkB-p65 (Phospho-Ser529)	S529	0.747499
NFkB-p65 (Ab-536)	Q04207	1.54066	NFkB-p65 (Phospho-Ser536)	S536	0.846591
NMDAR1 (Ab-897)	P35438	0.945001	NMDAR1 (Phospho-Ser897)	S897	1.26339
NMDAR2A/B (Phospho-Tyr1246/1252)	P35436		NMDAR2A/B (Phospho-Tyr1246)	Y1246	1.03746
NMDAR2A/B (Phospho-Tyr1246/1252)	P35436		NMDAR2A/B (Phospho-Tyr1252)	Y1252	1.03746
NMDAR2B (Ab-1472)	Q01097	0.991843	NMDAR2B (Phospho-Tyr1472)	Y1472	0.967939
Opioid Receptor (Ab-375)	P42866	0.807446	Opioid Receptor (Phospho-Ser375)	S375	1.17031
p130Cas (Ab-165)	Q61140	1.02011	p130Cas (Phospho-Tyr165)	Y165	1.12449
p130Cas (Ab-410)	Q61140	1.02038	p130Cas (Phospho-Tyr410)	Y410	0.858482
p21Cip1 (Ab-145)	P39689	1.0178	p21Cip1 (Phospho-Thr145)	T145	0.916587
p27Kip1 (Ab-10)	P46414	0.940204	p27Kip1 (Phospho-Ser10)	S10	1.05939
p27Kip1 (Ab-187)	P46414	1.05255	p27Kip1 (Phospho-Thr187)	T187	1.20846
p300 (Ab-89)	B2RWS6	1.01104
p38 MAPK (Ab-180)	P47811	1.02042	p38 MAPK (Phospho-Thr180)	T180	0.972491
p38 MAPK (Ab-182)	P47811	0.891386	p38 MAPK (Phospho-Tyr182)	Y182	1.25261
p38 MAPK (Ab-322)	P47811	0.685023	p38 MAPK (Phospho-Tyr322)	Y322	0.756512
p44/42 MAP Kinase (Ab-202)	Q63844	1.05326	p44/42 MAP Kinase (Phospho-Thr202)	T202	0.907762
p44/42 MAP Kinase (Ab-204)	Q63844	1.02732	p44/42 MAP Kinase (Phospho-Tyr204)	Y204	0.629959
p53 (Ab-15)	P02340	1.03612	p53 (Phospho-Ser15)	S15	0.960718
p53 (Ab-18)	P02340	0.986552	p53 (Phospho-Thr18)	T18	3.18312
p53 (Ab-20)	P02340	1.03467	p53 (Phospho-Ser20)	S20	0.712151
p53 (Ab-315)	P02340	0.871881	p53 (Phospho-Ser315)	S315	1.05439
p53 (Ab-33)	P02340	1.00739	p53 (Phospho-Ser33)	S33	1.02622
p53 (Ab-37)	P02340	1.01072	p53 (Phospho-Ser37)	S37	1.0932
p53 (Ab-376)	P02340	1.14184
p53 (Ab-378)	P02340	0.947043	p53 (Phospho-Ser378)	S378	1.03423
p53 (Ab-387)	P02340	0.995895
p53 (Ab-392)	P02340	1.6826	p53 (Phospho-Ser392)	S392	0.846428
p53 (Ab-46)	P02340	1.00672	p53 (Phospho-Ser46)	S468	1.00454
p53 (Ab-6)	P02340	1.01634	p53 (Phospho-Ser6)	S6	0.959269
p53 (Ab-9)	P02340	1.05625	p53 (Phospho-Ser9)	S9	0.454984
p53 (Phospho-Ser366)	P02340		p53 (Phospho-Ser366)	S366	0.959639
p53 (Phospho-Thr81)	P02340		p53 (Phospho-Thr81)	T81	0.944743
p63 (Phospho-Ser455)	O88898		p63 (Phospho-Ser455)	S455	0.943273
P70S6K (Ab-229)	Q8BSK8	1.44451	P70S6K (Phospho-Thr229)	T229	0.826549
P70S6K (Ab-371)	Q8BSK8	1.14695	P70S6K (Phospho-Ser371)	S371	1.10186
P70S6K (Ab-411)	Q8BSK8	1.04663	P70S6K (Phospho-Ser411)	S411	1.03706
P70S6K (Ab-418)	Q8BSK8	0.988112	P70S6K (Phospho-Ser418)	S418	1.03031
P70S6K (Ab-421)	Q8BSK8	1.04176	P70S6K (Phospho-Thr421)	T421	0.823111
P70S6K (Ab-424)	Q8BSK8	1.02811	P70S6K (Phospho-Ser424)	S424	2.38236
P70S6K (Ab-427)	Q8BSK8	1.09019
P70S6K (Phospho-Thr389)	Q8BSK8		P70S6K (Phospho-Thr389)	T389	0.957662
P70S6K-beta (Ab-423)	Q9Z1M4	1.01175	P70S6K-beta (Phospho-Ser423)	S423	0.951822
P73 (Ab-99)	Q9JJP2	1.10914	P73 (Phospho-Tyr99)	Y99	1.0663
P90RSK (Ab-359/363)	P18653	1.02581	P90RSK (Phospho-Thr359)	T359	0.949458
P90RSK (Ab-359/363)	P18653		P90RSK (Phospho-Ser363)	S363	0.949458
P90RSK (Ab-380)	P18653	0.904617	P90RSK (Phospho-Ser380)	S380	0.967429
P90RSK (Ab-573)	P18653	0.929025	P90RSK (Phospho-Thr573)	T573	1.01888
P95/NBS1 (Ab-343)	Q9R207	0.911664	P95/NBS1 (Phospho-Ser343)	S343	0.94191
PAK1 (Ab-204)	O88643	1.14505	PAK1 (Phospho-Ser204)	S204	0.929763
PAK1 (Ab-212)	O88643	0.916857	PAK1 (Phospho-Thr212)	T212	1.0005
PAK1/2 (Ab-199)	O88643	0.89716
PAK1/2 (Phospho-Ser199)	O88643	0.883645
PAK1/2/3 (Ab-141)	O88643	0.959713	PAK1/2/3 (Phospho-Ser141)	S141	0.935403
PAK1/2/3 (Ab-423/402/421)	O88643	0.684415	PAK1/2/3 (Phospho-Thr423)	T423	0.939364
PAK1/2/3 (Ab-423/402/421)	O88643		PAK1/2/3 (Phospho-Thr402)	T402	0.939364
PAK1/2/3 (Ab-423/402/421)	O88643		PAK1/2/3 (Phospho-Thr421)	T421	0.939364
PAK2 (Ab-192)	Q8CIN4	1.02152	PAK2 (Phospho-Ser192)	S192	0.899478
PAK2 (Ab-197)	Q8CIN4	1.01103
PAK2 (Phospho-Ser20)	Q8CIN4		PAK2 (Phospho-Ser20)	S20	0.927987
PAK3 (Ab-154)	Q61036	1.16914	PAK3 (Phospho-Ser154)	S154	1.51642
PAK4 (Ab-474)	Q8BTW9	1.00254
Paxillin (Ab-118)	Q8VI36	1.11115	Paxillin (Phospho-Tyr118)	Y118	0.889523
Paxillin (Ab-31)	Q8VI36	1.5406	Paxillin (Phospho-Tyr31)	Y31	1.4153
PDGFR alpha (Ab-849)	P26618	0.953408	PDGFR alpha (Phospho-Tyr849)	Y849	0.97267
PDGFR beta (Ab-1009)	P05622	0.906117
PDGFR beta (Ab-1021)	P05622	0.923705	PDGFR beta (Phospho-Tyr1021)	Y1021	0.980788
PDGFR beta (Ab-740)	P05622	0.919438	PDGFR beta (Phospho-Tyr740)	Y740	1.13001
PDGFR beta (Ab-751)	P05622	0.98867	PDGFR beta (Phospho-Tyr751)	Y751	0.839848
PDK1 (Ab-241)	Q9Z2A0	0.976971	PDK1 (Phospho-Ser241)	S241	0.745865
PEA-15 (Ab-116)	Q62048	0.970465	PEA-15 (Phospho-Ser116)	S116	0.859248
PEA-15 (Phospho-Ser104)	Q62048	0.920526
PECAM-1 (Ab-713)	Q08481	0.782618	PECAM-1 (Phospho-Tyr713)	Y713	0.99198
PI3-kinase p85-alpha (Phospho-Tyr607)	P26450		PI3-kinase p85-alpha (Phospho-Tyr607)	Y607	0.855146
PI3-kinase p85-subunit alpha/gamma (Ab-467/199)	P26450	0.940254	PI3-kinase p85-subunit alpha/gamma (Phospho-Tyr467/Tyr199)	Y467	0.807449
PI3-kinase p85-subunit alpha/gamma (Ab-467/199)	P26450		PI3-kinase p85-subunit alpha/gamma (Phospho-Tyr467/Tyr199)	Y199	0.807449
Pim-1 (Ab-309)	P06803	1.00774	Pim-1 (Phospho-Tyr309)	Y309	1.02376
PIP5K (Phospho-Ser307)	Q9Z1T6		PIP5K (Phospho-Ser307)	S307	1.11422
PKA CAT (Ab-197)	P05132	0.631697	PKA CAT (Phospho-Thr197)	T197	0.951573
PKA-R2B (Phospho-Ser113)	P31324		PKA-R2B (Phospho-Ser113)	S113	1.17604
PKC alpha (Ab-657)	P20444	0.818063	PKC alpha (Phospho-Tyr657)	Y657	0.794632
PKC alpha/beta II (Ab-638)	P20444	0.931868	PKC alpha/beta II (Phospho-Thr638)	T638	0.943785
PKC beta/PKCB (Ab-661)	P68404	1.06517	PKC beta/PKCB (Phospho-Ser661)	S661	0.910727
PKC delta (Ab-505)	P28867	0.931908	PKC delta (Phospho-Thr505)	T505	0.911598
PKC delta (Ab-645)	P28867	0.469877	PKC delta (Phospho-Ser645)	S645	1.21517
PKC delta (Phospho-Tyr313)	P28867		PKC delta (Phospho-Tyr313)	Y313	0.917529
PKC delta (Phospho-Tyr52)	P28867		PKC delta (Phospho-Tyr52)	Y52	0.948711
PKC delta (Phospho-Tyr64)	P28867		PKC delta (Phospho-Tyr64)	Y64	0.938396
PKC epsilon (Ab-729)	P16054	0.962531	PKC epsilon (Phospho-Ser729)	S729	0.724752
PKC pan activation site	P20444	0.838164	PKC pan activation site (Phospho)		0.509003
PKC theta (Ab-676)	Q02111	1.0079	PKC theta (Phospho-Ser676)	S676	1.95267
PKC theta (Phospho-Thr538)	Q02111		PKC theta (Phospho-Thr538)	T538	0.7835
PKC zeta (Ab-410)	Q02956	1.17497	PKC zeta (Phospho-Thr410)	T410	1.21913
PKC zeta (Ab-560)	Q02956	0.817973	PKC zeta (Phospho-Thr560)	T560	0.798494
PKD1/PKC mu (Ab-205)	Q62101	0.913915	PKD1/PKC mu (Phospho-Ser205)	S205	0.64821
PKD1/PKC mu (Ab-463)	Q62101	0.946902	PKD1/PKC mu (Phospho-Tyr463)	Y463	1.23517
PKD1/PKC mu (Ab-744/748)	Q62101	0.901181
PKD1/PKC mu (Ab-910)	Q62101	0.863342	PKD1/PKC mu (Phospho-Ser910)	S910	0.95022
PKD2 (Ab-876)	Q8BZ03	0.891652	PKD2 (Phospho-Ser876)	S876	1.08896
PKR (Ab-446)	Q03963	0.91258	PKR (Phospho-Thr446)	T446	1.05309
PKR (Ab-451)	Q03963	1.07986	PKR (Phospho-Thr451)	T451	0.63888
PLC beta3 (Ab-1105)	P51432	0.874029	PLC beta3 (Phospho-Ser1105)	S1105	1.06161
PLC beta3 (Ab-537)	P51432	1.0125	PLC beta3 (Phospho-Ser537)	S537	0.94897
PLCG1 (Ab-771)	Q62077	1.03933	PLCG1 (Phospho-Tyr771)	Y771	1.1663
PLCG1 (Ab-783)	Q62077	1.0446	PLCG1 (Phospho-Tyr783)	Y783	0.973868
PLCG1 (Phospho-Tyr1253)	Q62077		PLCG1 (Phospho-Tyr1253)	Y1253	0.847014
PLCG2 (Ab-1217)	Q8CIH5	0.965779	PLCG2 (Phospho-Tyr1217)	Y1217	0.919353
PLCG2 (Ab-753)	Q8CIH5	1.05557	PLCG2 (Phospho-Tyr753)	Y753	1.07834
PLD1 (Ab-561)	Q9Z280	1.1417	PLD1 (Phospho-Ser561)	S561	0.838328
PLD2 (Phospho-Tyr169)	P97813		PLD2 (Phospho-Tyr169)	Y169	0.973025
PLK1 (Ab-210)	Q07832	0.965702	PLK1 (Phospho-Thr210)	T210	1.10485
PP1 alpha (Ab-320)	P62137	0.933912	PP1 alpha (Phospho-Thr320)	T320	0.784558
PP2A-alpha (Ab-307)	P63330	0.834995	PP2A-alpha (Phospho-Tyr307)	Y307	1.18309
PPAR-BP (Ab-1457)	Q925J9	1.09764	PPAR-BP (Phospho-Thr1457)	T1457	0.710261
PPAR-gamma (Ab-112)	P37238	0.839351	PPAR-gamma (Phospho-Ser112)	S112	0.94199
Progesterone Receptor (Ab-190)	Q00175	0.856172	Progesterone Receptor (Phospho-Ser190)	S190	1.08011
PTEN (Ab-370)	O08586	0.92662	PTEN (Phospho-Ser370)	S370	0.856898
PTEN (Ab-380)	O08586	1.51307	PTEN (Phospho-Ser380)	S380	0.951847
PTEN (Ab-380/382/383)	O08586	0.860536	PTEN (Phospho-Ser380)	S380	0.908554
PTEN (Phospho-Ser370)	O08586		PTEN (Phospho-Ser380/Thr382/Thr383)	T382	0.908554
PTEN (Phospho-Ser380)	O08586		PTEN (Phospho-Ser380/Thr382/Thr383)	T383	0.908554
PTPRA (Phospho-Tyr798)	P18052		PTPRA (Phospho-Tyr798)	Y798	1.02396
Pyk2 (Ab-402)	Q9QVP9	0.946947	Pyk2 (Phospho-Tyr402)	Y402	1.05547
Pyk2 (Ab-580)	Q9QVP9	0.956972	Pyk2 (Phospho-Tyr580)	Y580	1.04222
Pyk2 (Ab-881)	Q9QVP9	0.928533	Pyk2 (Phospho-Tyr881)	Y881	0.962317
Pyk2 (Phospho-Tyr579)	Q9QVP9		Pyk2 (Phospho-Tyr579)	Y579	0.948075
Rac1/cdc42 (Ab-71)	P63001	1.64555	Rac1/cdc42 (Phospho-Ser71)	S71	0.593881
RAD51 (Ab-309)	Q08297	0.916083
RAD51 (Phospho-Tyr315)	Q08297		RAD51 (Phospho-Tyr315)	Y315	1.25979
RAD52 (Phospho-Tyr104)	P43352		RAD52 (Phospho-Tyr104)	Y104	1.03797
Raf1 (Ab-259)	Q99N57	1.08146	Raf1 (Phospho-Ser259)	S259	2.33923
Raf1 (Ab-289)	Q99N57	1.02156	Raf1 (Phospho-Ser289)	S289	1.03071
Raf1 (Ab-296)	Q99N57	1.19275	Raf1 (Phospho-Ser296)	S296	0.789171
Raf1 (Ab-338)	Q99N57	1.81408	Raf1 (Phospho-Ser338)	S338	0.922551
Raf1 (Ab-341)	Q99N57	1.03435	Raf1 (Phospho-Tyr341)	Y341	1.01519
Raf1 (Ab-43)	Q99N57	1.0692	Raf1 (Phospho-Ser43)	S43	1.06185
Raf1 (Ab-621)	Q99N57	1.20758	Raf1 (Phospho-Ser621)	S621	0.81293
RapGEF1 (Phospho-Tyr504)	Q13905		RapGEF1 (Phospho-Tyr504)	Y504	0.908932
Ras-GRF1 (Ab-916)	P27671	0.737345	Ras-GRF1 (Phospho-Ser916)	S916	0.903654
Rb (Ab-608)	P13405	1.01553	Rb (Phospho-Ser608)	S608	1.04016
Rb (Ab-780)	P13405	0.711513	Rb (Phospho-Ser780)	S780	0.935099
Rb (Ab-795)	P13405	0.95988	Rb (Phospho-Ser795)	S795	1.87081
Rb (Ab-807)	P13405	0.943216	Rb (Phospho-Ser807)	S807	0.487456
Rb (Ab-811)	P13405	0.947414	Rb (Phospho-Ser811)	S811	1.22325
Rb (Phospho-Thr821)	P13405		Rb (Phospho-Thr821)	T821	0.958017
Rb-like-2 (RBL2) (Ab-952)	Q64700	1.00738
Rel (Ab-503)	P15307	1.33673	Rel (Phospho-Ser503)	S503	0.641485
RelB (Ab-552)	Q04863	0.876655	RelB (Phospho-Ser552)	S552	0.703003
Ret (Ab-905)	P35546	1.05589	Ret (Phospho-Tyr905)	Y905	1.55196
RGS16 (Phospho-Tyr168)	P97428		RGS16 (Phospho-Tyr168)	Y168	0.810455
Rho/Rac guanine nucleotide exchange factor 2 (Ab-885)	Q60875	0.973845	Rho/Rac guanine nucleotide exchange factor 2 (Phospho-Ser885)	S885	0.830702
RhoA (Ab-188)	Q9QUI0	1.0934
RSK1/2/3/4 (Ab-221/227/218/232)	P18653	0.999977	RSK1/2/3/4 (Phospho-Ser221/227/218/232)	S221	0.798983
RSK1/2/3/4 (Ab-221/227/218/232)	P18653		RSK1/2/3/4 (Phospho-Ser221/227/218/232)	S227	0.798983
RSK1/2/3/4 (Ab-221/227/218/232)	P18653		RSK1/2/3/4 (Phospho-Ser221/227/218/232)	S218	0.798983
RSK1/2/3/4 (Ab-221/227/218/232)	P18653		RSK1/2/3/4 (Phospho-Ser221/227/218/232)	S232	0.798983
RyR2 (Ab-2808)	E9Q401	1.17533	RyR2 (Phospho-Ser2808)	S2808	1.2335
S6 Ribosomal Protein (Ab-235)	P62754	1.01296	S6 Ribosomal Protein (Phospho-Ser235)	S235	0.871472
SAPK/JNK (Ab-183)	Q91Y86	0.978946	SAPK/JNK (Phospho-Thr183)	T183	0.923605
SAPK/JNK (Ab-185)	Q91Y86	0.923839	SAPK/JNK (Phospho-Tyr185)	Y185	0.973367
Shc (Ab-349)	P98083	0.551046	Shc (Phospho-Tyr349)	Y349	2.66435
Shc (Ab-427)	P98083	0.861541	Shc (Phospho-Tyr427)	Y427	1.4501
SHP-1 (Phospho-Tyr536)	P29351		SHP-1 (Phospho-Tyr536)	Y536	1.01761
SHP-2 (Ab-542)	P35235	1.08763	SHP-2 (Phospho-Tyr542)	Y542	0.701654
SHP-2 (Ab-580)	P35235	1.18516	SHP-2 (Phospho-Tyr580)	Y580	0.676082
SLP-76 (Ab-128)	Q60787	1.08671	SLP-76 (Phospho-Tyr128)	Y128	0.863629
Smad1 (Ab-187)	P70340	0.884777	Smad1 (Phospho-Ser187)	S187	0.951407
Smad1 (Ab-465)	P70340	0.901398	Smad1 (Phospho-Ser465)	S465	0.894393
Smad2 (Ab-220)	Q62432	1.07262	Smad2 (Phospho-Thr220)	T220	0.916068
Smad2 (Ab-245)	Q62432	1.00848
Smad2 (Ab-250)	Q62432	1.01088	Smad2 (Phospho-Ser250)	S250	0.864588
Smad2 (Ab-255)	Q62432	0.933395
Smad2 (Ab-467)	Q62432	0.918105	Smad2 (Phospho-Ser467)	S467	0.981487
Smad2/3 (Ab-8)	Q8BUN5	0.955849	Smad2/3 (Phospho-Thr8)	T8	0.929591
Smad3 (Ab-179)	Q8BUN5	0.911359	Smad3 (Phospho-Thr179)	T179	0.82041
Smad3 (Ab-204)	Q8BUN5	0.828895	Smad3 (Phospho-Ser204)	S204	0.861918
Smad3 (Ab-213)	Q8BUN5	0.972808	Smad3 (Phospho-Ser213)	S213	0.726468
Smad3 (Ab-425)	Q8BUN5	0.97035	Smad3 (Phospho-Ser425)	S425	1.00463
Smad3 (Phospho-Ser208)	Q8BUN5		Smad3 (Phospho-Ser208)	S208	0.798849
SMC1 (Ab-957)	Q9CU62	1.52683	SMC1 (Phospho-Ser957)	S957	0.921229
SP1 (Ab-739)	O89090	1.05013	SP1 (Phospho-Thr739)	T739	1.85903
Src (Ab-418)	P05480	1.01279	Src (Phospho-Tyr418)	Y418	0.986229
Src (Ab-529)	P05480	0.503259	Src (Phospho-Tyr529)	Y529	1.58962
Src (Ab-75)	P05480	0.981275	Src (Phospho-Ser75)	S75	0.942348
Src (Phospho-Tyr216)	P05480		Src (Phospho-Tyr216)	Y216	1.18498
SREBP-1 (Ab-439)	Q9WTN3	1.06358	SREBP-1 (Phospho-Ser439)	S439	0.928996
SRF (Ab-77)	Q9JM73	1.00119	SRF (Phospho-Ser77)	S77	1.13353
SRF (Ab-99)	Q9JM73	0.849127	SRF (Phospho-Ser99)	S99	1.08605
STAM2 (Ab-192)	O88811	1.21632	STAM2 (Phospho-Tyr192)	Y192	1.00399
STAT1 (Ab-701)	P42225	1.01639	STAT1 (Phospho-Tyr701)	Y701	0.773134
STAT1 (Ab-727)	P42225	1.20361	STAT1 (Phospho-Ser727)	S727	0.982889
STAT2 (Ab-690)	Q9WVL2	0.93009	STAT2 (Phospho-Tyr690)	Y690	1.06805
STAT3 (Ab-705)	P42227	0.989423	STAT3 (Phospho-Tyr705)	Y705	1.16708
STAT3 (Ab-727)	P42227	1.04976	STAT3 (Phospho-Ser727)	S727	1.27054
STAT4 (Ab-693)	P42228	1.10935	STAT4 (Phospho-Tyr693)	Y693	0.947657
STAT5A (Ab-694)	P42230	0.966541	STAT5A (Phospho-Tyr694)	Y694	1.12284
STAT5A (Ab-780)	P42230	0.953578	STAT5A (Phospho-Ser780)	S780	0.780144
STAT5A (Phospho-Ser725)	P42230		STAT5A (Phospho-Ser725)	S725	0.793665
STAT5B (Ab-731)	P42232	0.920577	STAT5B (Phospho-Ser731)	S731	1.05675
STAT6 (Ab-641)	P52633	0.972219	STAT6 (Phospho-Tyr641)	Y641	1.00361
STAT6 (Ab-645)	P52633	1.02669	STAT6 (Phospho-Thr645)	T645	1.28518
Stathmin 1 (Ab-15)	P54227	0.835249	Stathmin 1 (Phospho-Ser15)	S15	0.918771
Stathmin 1 (Ab-24)	P54227	0.953115	Stathmin 1 (Phospho-Ser24)	S24	1.02973
Stathmin 1 (Ab-37)	P54227	0.933661	Stathmin 1 (Phospho-Ser37)	S37	0.92402
Survivin (Ab-117)	O70201	1.02556	Survivin (Phospho-Thr117)	T117	1.43959
SYK (Ab-348)	P48025	0.812504	SYK (Phospho-Tyr348)	Y348	0.967555
SYK (Ab-525)	P48025	0.6603	SYK (Phospho-Tyr525)	Y525	0.877831
SYK (Phospho-Tyr323)	P48025		SYK (Phospho-Tyr323)	Y323	0.957529
Synapsin (Ab-62)	O88935	1.05623	Synapsin (Phospho-Ser62)	S62	0.824891
Synapsin (Ab-9)	O88935	1.15992	Synapsin (Phospho-Ser9)	S9	0.728013
Synaptotagmin (Ab-202)	P46096	1.02152	Synaptotagmin (Phospho-Thr202)	T202	1.08722
Synaptotagmin (Ab-309)	P46096	1.12851	Synaptotagmin (Phospho-Ser309)	S309	0.979424
Synuclein alpha (Ab-125)	O55042	0.939541	Synuclein alpha (Phospho-Tyr125)	Y125	0.497214
Synuclein alpha (Ab-133)	O55042	1.02806	Synuclein alpha (Phospho-Tyr133)	Y133	0.771712
Synuclein alpha (Phospho-Tyr136)	O55042		Synuclein alpha (Phospho-Tyr136)	Y136	0.93077
Tau (Ab-181)	P10637	1.03752	Tau (Phospho-Thr181)	T181	0.993047
Tau (Ab-205)	P10637	1.04566	Tau (Phospho-Thr205)	T205	1.16066
Tau (Ab-212)	P10637	0.759848	Tau (Phospho-Thr212)	T212	1.76037
Tau (Ab-214)	P10637	1.02342	Tau (Phospho-Ser214)	S214	1.01297
Tau (Ab-231)	P10637	0.996359	Tau (Phospho-Thr231)	T231	1.44895
Tau (Ab-235)	P10637	1.01545	Tau (Phospho-Ser235)	S235	0.949433
Tau (Ab-262)	P10637	1.10819	Tau (Phospho-Ser262)	S262	0.928827
Tau (Ab-356)	P10637	0.825979	Tau (Phospho-Ser356)	S356	1.27567
Tau (Ab-396)	P10637	0.945842	Tau (Phospho-Ser396)	S396	1.07256
Tau (Ab-404)	P10637	1.06476	Tau (Phospho-Ser404)	S404	1.09936
Tau (Ab-422)	P10637	1.02405	Tau (Phospho-Ser422)	S422	0.971938
TFII-I (Phospho-Tyr248)	Q9ESZ8		TFII-I (Phospho-Tyr248)	Y248	1.12539
TGFBR1 (Ab-165)	Q64729	0.901448
TGFBR2 (Ab-250)	Q62312	0.729565
TIE2 (Phospho-Tyr1108)	Q02858		TIE2 (Phospho-Tyr1108)	Y1108	0.845342
TIF-IA (Ab-649)	B2RS91	0.914861	TIF-IA (Phospho-Ser649)	S649	1.13932
TLK1 (Ab-764)	Q8C0V0	1.00861
TOP2A/DNA topoisomerase II (Ab-1106)	Q01320	0.900352	TOP2A/DNA topoisomerase II (Phospho-Ser1106)	S1106	1.04103
Trk A (Ab-496)	Q3UFB7	1.05183
Trk A (Phospho-Tyr680/681)	Q3UFB7		Trk A (Phospho-Tyr680/681)	Y680	1.00607
Trk A (Phospho-Tyr680/681)	Q3UFB7		Trk A (Phospho-Tyr680/681)	Y681	1.00607
Trk A (Phospho-Tyr701)	Q3UFB7		Trk A (Phospho-Tyr701)	Y701	0.795756
Trk A (Phospho-Tyr791)	Q3UFB7		Trk A (Phospho-Tyr791)	Y791	0.870509
Trk B (Ab-515)	P15209	0.91106	Trk B (Phospho-Tyr515)	Y515	0.911276
Trk B (Phospho-Tyr705)	P15209		Trk B (Phospho-Tyr705)	Y705	0.87073
Tuberin/TSC2 (Ab-1462)	Q61037	1.11502	Tuberin/TSC2 (Phospho-Thr1462)	T1462	0.846857
Tuberin/TSC2 (Ab-939)	Q61037	1.01095	Tuberin/TSC2 (Phospho-Ser939)	S939	0.917726
Tuberin/TSC2 (Ab-981)	Q61037	1.06541
TYK2 (Ab-1054)	Q9R117	1.41897	TYK2 (Phospho-Tyr1054)	Y1054	0.589601
Tyrosine Hydroxylase (Ab-19)	P24529	0.955544	Tyrosine Hydroxylase (Phospho-Ser19)	S19	1.06844
Tyrosine Hydroxylase (Ab-31)	P24529	0.985402	Tyrosine Hydroxylase (Phospho-Ser31)	S31	0.510959
Tyrosine Hydroxylase (Ab-40)	P24529	0.896553	Tyrosine Hydroxylase (Phospho-Ser40)	S40	0.886707
Tyrosine Hydroxylase (Ab-8)	P24529	1.10072	Tyrosine Hydroxylase (Phospho-Ser8)	S8	0.882186
VASP (Ab-157)	P70460	1.21498	VASP (Phospho-Ser157)	S157	1.09791
VASP (Ab-238)	P70460	1.09506	VASP (Phospho-Ser238)	S238	2.10667
VAV1 (Ab-160)	P27870	1.09857
VAV1 (Ab-174)	P27870	1.02732	VAV1 (Phospho-Tyr174)	Y174	1.16285
VAV2 (Ab-142)	Q60992	0.839239	VAV2 (Phospho-Tyr142)	Y142	0.902901
VE-Cadherin (Phospho-Tyr731)	P55284		VE-Cadherin (Phospho-Tyr731)	Y731	1.01413
VEGFR1 (Ab-1333)	P35969	0.9875	VEGFR1 (Phospho-Tyr1333)	Y1333	0.771169
VEGFR2 (Ab-1054)	P35918	0.992559	VEGFR2 (Phospho-Tyr1054)	Y1054	0.98254
VEGFR2 (Ab-1059)	P35918	1.06588	VEGFR2 (Phospho-Tyr1059)	Y1059	0.98521
VEGFR2 (Ab-1175)	P35918	0.853599	VEGFR2 (Phospho-Tyr1175)	Y1175	2.86981
VEGFR2 (Ab-1214)	P35918	0.899618	VEGFR2 (Phospho-Tyr1214)	Y1214	1.01905
VEGFR2 (Ab-951)	P35918	0.869738	VEGFR2 (Phospho-Tyr951)	Y951	0.993195
Vinculin (Ab-821)	Q64727	1.02848	Vinculin (Phospho-Tyr821)	Y821	1.00019
WASP (Ab-290)	P70315	1.21345	WASP (Phospho-Tyr290)	Y290	1.15523
WAVE1 (Ab-125)	Q8R5H6	1.00373	WAVE1 (Phospho-Tyr125)	Y125	0.872219
WEE1 (Ab-53)	P47810	1.01449	WEE1 (Phospho-Ser53)	S53	1.00736
WEE1 (Phospho-Ser642)	P47810		WEE1 (Phospho-Ser642)	S642	1.10934
WWOX (Phospho-Tyr33)	Q91WL8		WWOX (Phospho-Tyr33)	Y33	0.580821
XIAP (Ab-87)	Q60989	1.0092	XIAP (Phospho-Ser87)	S87	0.675721
Zap-70 (Ab-292)	P43404	1.25275	Zap-70 (Phospho-Tyr292)	Y292	0.974277
Zap-70 (Ab-319)	P43404	1.05802	Zap-70 (Phospho-Tyr319)	Y319	1.41953
Zap-70 (Ab-493)	P43404	1.19857	Zap-70 (Phospho-Tyr493)	Y493	0.761452
Zap-70 (Phospho-Tyr315)	P43404		Zap-70 (Phospho-Tyr315)	Y315	0.972049
